# Supplementary material for: Molecular Profiling in Daily Clinical Practice: Practicalities in Advanced Cholangiocarcinoma and Other Biliary Tract Cancers
Source: J Clin Med. 2020 Sep 3;9(9):2854. doi: 10.3390/jcm9092854 (PMC7563385; doi:10.3390/jcm9092854)
Supplement: Supplementary file 1 [file jcm-09-02854-s001.zip]

Archive with 4 entries (3 files):
- jcm-914593 supplementary materials/
- jcm-914593 supplementary materials/jcm-914593 supplementary material.docx
- jcm-914593 supplementary materials/jcm-914593 Table S2.xls
- jcm-914593 supplementary materials/jcm-914593 Tables S3-S8.xls
