# Supplementary material for: Molecular Profiling in Daily Clinical Practice: Practicalities in Advanced Cholangiocarcinoma and Other Biliary Tract Cancers
Source: J Clin Med. 2020 Sep 3;9(9):2854. doi: 10.3390/jcm9092854 (PMC7563385; doi:10.3390/jcm9092854)
Supplement: Supplementary file 1 [file jcm-09-02854-s001.zip › jcm-914593 supplementary materials/jcm-914593 Tables S3-S8.xls]

## Sheet: table s3
Patient	Pt 2	Pt 3	Pt 3	Pt 3	Pt 4	Pt 5	Pt 9	Pt 9	Pt 11	Pt 13	Pt 16	Pt 20	Pt 26	Pt 27	Pt 28	Pt 28	Pt 30	Pt 30	Pt 31	Pt 32	Pt 32	Pt 33	Pt 33	Pt 34	Pt 34	Pt 37	Pt 38	Pt 39	Pt 39	Pt 40	Pt 40	Pt 42	Pt 43	Pt 44	Pt 45	Pt 48	Pt 49	Pt 50	Pt 51	Pt 52	Pt 53	Pt 54	Pt 55	Pt 56	Pt 56	Pt 57	Pt 59	Pt 60	Pt 60
Primary	iCCA	iCCA	iCCA	iCCA	iCCA	iCCA	iCCA	iCCA	iCCA	iCCA	iCCA	iCCA	iCCA	iCCA	iCCA	iCCA	iCCA	iCCA	iCCA	iCCA	iCCA	iCCA	iCCA	iCCA	iCCA	iCCA	iCCA	iCCA	iCCA	iCCA	iCCA	iCCA	iCCA	iCCA	iCCA	iCCA	iCCA	iCCA	iCCA	iCCA	iCCA	iCCA	iCCA	iCCA	iCCA	iCCA	iCCA	iCCA	iCCA
Test	Onc	FM	Onc	FM	Onc	FM	FM	FM	Onc	Onc	FM	Onc	FM	Onc	FM	Onc	FM	FM	Onc	FM	Onc	FM	FM	FM	Onc	FM	FM	Onc	FM	FM	Onc	FM	Onc	Onc	Onc	Onc	Onc	FM	FM	FM	FM	Onc	FM	FM	FM	FM	FM	FM	FM
Fusion analyis	yes	yes	yes	yes	failed	yes	yes	yes	yes	yes	yes	failed	yes	failed	yes	yes	yes	yes	yes	yes	failed	yes	yes	yes	yes	yes	yes	failed	yes	yes	failed	yes	yes	failed	failed	yes	failed	yes	yes	yes	yes	yes	yes	yes	yes	yes	yes	yes	yes
Sample	T	T	T	B	T	T	T	B	T	T	T	T	T	T	T	T	B	T	T	T	T	B	T	T	T	B	T	T	T	T	T	T	T	T	T	T	T	T	B	T	B	T	T	T	B	T	T	T	B
ALK
APC
ARID1A
ATM
ATRX
BAP1
BRAF
BRCA1
CCND1
CDK4
CDKN2A
CHEK2
CTNNB1
ERRB2
ERRB3
FGFR2
GNAS
IDH1
IDH2
KRAS
MDM2
MET
MSH6
NF1
NRAS
PIK3CA
POLD1
PTEN
RB1
RNF43
SMAD4
TP53
Other mut
Other ampl
TMB (Mut/Mb)
[truncated: 29 more columns]

## Sheet: table s4
Patient	Pt 6	Pt 6	Pt 7	Pt 14	Pt 15	Pt 15	Pt 17	Pt 18	Pt 19	Pt 19	Pt 21	Pt 22	Pt 23	Pt 23	Pt 24	Pt 24	Pt 25	Pt 29	Pt 29	Pt 36	Pt 41	Pt 41	Pt 46	Pt 47	Pt 58	Pt 64	Pt 77	Frequency per sample (%)	Frequency per patient (%)
Primary	eCCA	eCCA	eCCA	eCCA	eCCA	eCCA	eCCA	eCCA	eCCA	eCCA	eCCA	eCCA	eCCA	eCCA	eCCA	eCCA	eCCA	eCCA	eCCA	eCCA	eCCA	eCCA	eCCA	eCCA	eCCA	eCCA	eCCA
Test	FM	Onc	FM	Onc	FM	Onc	FM	Onc	FM	Onc	Onc	Onc	FM	Onc	FM	Onc	FM	FM	Onc	Onc	FM	Onc	Onc	Onc	FM	FM	FM
Fusion analyis	yes	yes	yes	failed	yes	yes	yes	failed	yes	yes	failed	yes	yes	yes	yes	yes	yes	yes	yes	yes	yes	yes	yes	yes	yes	yes	yes
Sample	T	T	T	T	T	T	T	T	T	T	T	T	T	T	T	T	B	T	T	T	T	T	T	T	B	B	B
ALK																												0	0
APC																												0	0
ARID1A																												3.7037	5
ATM																												0	0
ATRX																												0	0
BAP1																												0	0
BRAF																												0	0
BRCA1																												0	0
CCND1																												0	0
CDK4																												0	0
CDKN2A																												0	0
CHEK2																												3.7037	5
CTNNB1																												3.7037	5
ERRB2																												3.7037	5
ERRB3																												0	0
FGFR2																												3.7037	5
GNAS																												0	0
IDH1																												7.40741	5
IDH2																												0	0
KRAS																												48.1481	55
MDM2																												11.1111	15
MET																												0	0
MSH6																												3.7037	5
NF1																												0	0
NRAS																												0	0
PIK3CA																												0	0
POLD1																												3.7037	5
PTEN																												0	0
RB1																												0	0
RNF43																												3.7037	5
SMAD4																												3.7037	5
TP53																												29.6296	40
Other mut																												22.2222	30
Other ampl																												14.8148	20
TMB (Mut/Mb)							2

## Sheet: table s5
Patient	Pt 70
Primary	GBC
Test	FM
Fusion analyis	yes
Sample	B
ALK
APC
ARID1A
ATM
ATRX
BAP1
BRAF
BRCA1
CCND1
CDK4
CDKN2A
CHEK2
CTNNB1
ERRB2
ERRB3
FGFR2
GNAS
IDH1
IDH2
KRAS
MDM2
MET
MSH6
NF1
NRAS
PIK3CA
POLD1
PTEN
RB1
RNF43
SMAD4
TP53
Other mut
Other ampl
TMB (Mut/Mb)

## Sheet: table s6
Patient	Pt 1	Pt 8	Pt 10	Pt 12	Pt 35	Pt 35	Pt 75	Frequency per sample (%)	Frequency per patient (%)
Primary	AMP	AMP	AMP	AMP	AMP	AMP	AMP
Test	FM	FM	FM	FM	FM	FM	FM
Fusion analyis	yes	yes	yes	yes	yes	yes	yes
Sample	B	T	T	B	T	B	B
ALK								0	0
APC								14.2857	16.6667
ARID1A								0	0
ATM								28.5714	16.6667
ATRX								0	0
BAP1								0	0
BRAF								0	0
BRCA1								0	0
CCND1								0	0
CDK4								14.2857	16.6667
CDKN2A								14.2857	16.6667
CHEK2								0	0
CTNNB1								0	0
ERRB2								0	0
ERRB3								14.2857	16.6667
FGFR2								0	0
GNAS								0	0
IDH1								0	0
IDH2								0	0
KRAS								14.2857	0
MDM2								28.5714	33.3333
MET								0	0
MSH6								0	0
NF1								0	0
NRAS								0	0
PIK3CA								0	0
POLD1								0	0
PTEN								28.5714	33.3333
RB1								0	0
RNF43								0	0
SMAD4								14.2857	16.6667
TP53								42.8571	50
Other mutation								28.5714	33.3333
Other amplification								14.2857	16.6667
TMB (Mut/Mb)		1	6		0

## Sheet: table s7
Patient	Pt 3	Pt 3	Pt 6	Pt 6	Pt 15	Pt 15	Pt 19	Pt 19	Pt 23	Pt 23	Pt 24	Pt 24	Pt 28	Pt 28	Pt 29	Pt 29	Pt 32	Pt 32	Pt 34	Pt 34	Pt 39	Pt 39	Pt 40	Pt 40	Pt 41	Pt 41	Concordance
Primary	iCCA	iCCA	eCCA	eCCA	eCCA	eCCA	eCCA	eCCA	eCCA	eCCA	eCCA	eCCA	iCCA	iCCA	eCCA	eCCA	iCCA	iCCA	iCCA	iCCA	iCCA	iCCA	iCCA	iCCA	eCCA	eCCA
Test	FM	Onc	FM	Onc	Onc	FM	FM	Onc	FM	Onc	FM	Onc	FM	Onc	FM	Onc	FM	Onc	FM	Onc	FM	Onc	FM	Onc	FM	Onc
Fusion analyis	yes	yes	yes	yes	yes	yes	yes	yes	yes	yes	yes	yes	yes	yes	yes	yes	yes	failed	yes	yes	yes	failed	yes	failed	yes	yes
Sample	T	T	T	T	T	T	T	T	T	T	T	T	T	T	T	T	T	T	T	T	T	T	T	T	T	T				* fusion failed so 1/1 instead of 1/2
ALK																											-
APC																											-
ARID1A																											0/2
ATM																											-
ATRX																											0/1
BAP1																											0/2
BRAF																											-
BRCA1																											-
CCND1																											-
CDK4																											-
CDKN2A																											-
CHEK2																											-
CTNNB1																											-
ERRB2																											-
ERRB3																											-
FGFR2																											1/1*
GNAS																											-
IDH1																											1/1
IDH2																											1/1
KRAS																											4/7
MDM2																											0/1
MET																											0/1
MSH6																											0/1
NF1																											-
NRAS																											-
PIK3CA																											-
POLD1																											0/1
PTEN																											-
RB1																											-
RNF43																											0/1
SMAD4																											0/1
TP53																											0/4
Other mut																											0/7
Other ampl																											0/6

## Sheet: table s8
Patient	Pt 3	Pt 3	Pt 3	Pt 9	Pt 9	Pt 30	Pt 30	Pt 33	Pt 33	Pt 35	Pt 35	Pt 56	Pt 56	Pt 60	Pt 60	Pt 79	Pt 79	Pt 83	Pt 83	Agreement
Primary	iCCA	iCCA	iCCA	iCCA	iCCA	iCCA	iCCA	iCCA	iCCA	AMP	AMP	iCCA	iCCA	iCCA	iCCA	iCCA	iCCA	iCCA	iCCA
Test	FM	Onc	FM	FM	FM	FM	FM	FM	FM	FM	FM	FM	FM	FM	FM	FM	FM	FM	FM
Fusion analyis	yes	yes	yes	yes	yes	yes	yes	yes	yes	yes	yes	yes	yes	yes	yes	yes	yes	yes	yes
Sample	T	T	B	T	B	T	B	T	B	T	B	T	B	T	B	T	B	T	B
ALK																				-
APC																				-
ARID1A																				0/1
ATM																				1/1
ATRX																				0/1
BAP1																				0/2
BRAF																				-
BRCA1																				-
CCND1																				-
CDK4																				0/2
CDKN2A																				0/3
CHEK2																				-
CTNNB1																				-
ERRB2																				-
ERRB3																				0/1
FGFR2																				3/3
GNAS																				-
IDH1																				3/3
IDH2																				-
KRAS																				-
MDM2																				0/2
MET																				0/1
MSH6																				-
NF1																				0/2
NRAS																				-
PIK3CA																				1/1
POLD1																				-
PTEN																				1/3
RB1																				-
RNF43																				-
SMAD4																				0/1
TP53																				0/2
Other mut																				0/6
Other ampl																				0/3
